# Supplementary material for: Evaluation of the Application Effects of Siniperca chuatsi in Biofloc Systems: A Comparative Study on the Use of Bamboo Flour and Rice Straw as Carbon Sources
Source: Microorganisms. 2025 Jul 10;13(7):1631. doi: 10.3390/microorganisms13071631 (PMC12299561; doi:10.3390/microorganisms13071631)
Supplement: Supplementary file 1 [file microorganisms-13-01631-s001.zip]

Archive with 1 entries (1 files):
- microorganisms-3693229-supplementary.pdf
